# Supplementary material for: Antimicrobial Effects of Abies alba Essential Oil and Its Application in Food Preservation
Source: Plants (Basel). 2025 Jul 7;14(13):2071. doi: 10.3390/plants14132071 (PMC12251771; doi:10.3390/plants14132071)
Supplement: Supplementary file 1 [file plants-14-02071-s001.zip]

Archive with 1 entries (1 files):
- plants-3709227-supplementary.pdf
